# Supplementary material for: Discovery of Isobavachin, a Natural Flavonoid, as an Apolipoprotein E4 (ApoE4) Structure Corrector for Alzheimer’s Disease
Source: Molecules. 2025 Feb 18;30(4):940. doi: 10.3390/molecules30040940 (PMC11858207; doi:10.3390/molecules30040940)
Supplement: Supplementary file 1 [file molecules-30-00940-s001.zip]

Archive with 1 entries (1 files):
- molecules-3428912-supplementary.pdf
